# Supplementary material for: Highly Efficient 2D/3D Mixed-Dimensional Cs2PbI2Cl2/CsPbI2.5Br0.5 Perovskite Solar Cells Prepared by Methanol/Isopropanol Treatment
Source: Nanomaterials (Basel). 2023 Mar 31;13(7):1239. doi: 10.3390/nano13071239 (PMC10097316; doi:10.3390/nano13071239)
Supplement: Supplementary file 1 [file nanomaterials-13-01239-s001.zip]

Archive with 1 entries (1 files):
- nanomaterials-2304324-supplementary.pdf
